# Supplementary material for: Enhanced Desulfurization by Tannin Extract Absorption Assisted by Binuclear Sulfonated Phthalocyanine Cobalt Polymer: Performance and Mechanism
Source: Materials (Basel). 2023 Mar 15;16(6):2343. doi: 10.3390/ma16062343 (PMC10057467; doi:10.3390/ma16062343)
Supplement: Supplementary file 1 [file materials-16-02343-s001.zip]

Archive with 1 entries (1 files):
- materials-2174765-supplementary.pdf
